# Supplementary material for: Metabolic Biomarkers of Red Beetroot Juice Intake at Rest and after Physical Exercise
Source: Nutrients. 2023 Apr 22;15(9):2026. doi: 10.3390/nu15092026 (PMC10180642; doi:10.3390/nu15092026)
Supplement: Supplementary file 1 [file nutrients-15-02026-s001.zip]

Archive with 2 entries (2 files):
- Supplementary.pdf
- Table S3 Concentrations of urinary metabolites expressed as μmolmmol of creatinine.xlsx
