# Supplementary material for: Metabolic Biomarkers of Red Beetroot Juice Intake at Rest and after Physical Exercise
Source: Nutrients. 2023 Apr 22;15(9):2026. doi: 10.3390/nu15092026 (PMC10180642; doi:10.3390/nu15092026)
Supplement: Supplementary file 1 [file nutrients-15-02026-s001.zip › Table S3 Concentrations of urinary metabolites expressed as μmolmmol of creatinine.xlsx]

## Sheet: Foglio1
µmol/mmol creatinine	Sex	ID_sex	Subject	Time	ID Time	Session	ID Session	Ile	Val	3-HIB	E-2,3-DHB	3-H3-MB	LA + Thr	2-HIB	Ala	AA	N-AcGln	p-Cresol Sulfate	pyro-Glu	Gln	Citrate	DMA	Sarcosine	Dopamine 3-O-Sulphate	Creatine	TMAO	Tau	Gly	4-HPA	Tyr	PAG	Trp	Hipp	PSI	4-HBz	Hypoxanthine	2PY	Formate	4MePyr2CA	U01	Trig	1-MNA	Nicotinamide Ribotide
Sbj01_T0A	F	0	1	T0	0	A	0	1.0902	3.08267	5.5975	3.9122	7.27941	16.4349	4.35666	18.4832	12.3678	44.902	21.5189	29.497	47.5076	313.377	35.147	6.34585	0.619855	95.3102	35.9763	19.2513	115.073	25.3972	11.8708	98.3529	6.22411	509.633	34.1025	20.9613	2.1404	7.27346	22.5963	0.179782	12.127	53.3665	2.55485	0.850749
Sbj01_T0B	F	0	1	T0	0	B	1	1.62081	3.17412	5.62727	7.58991	5.93278	21.0912	4.08051	18.7538	13.3227	63.5291	23.0441	22.1763	29.6795	247.964	50.5136	8.89502	0.276329	86.2642	272.006	16.1436	148.358	20.2008	6.4761	97.725	12.5579	215.482	33.6398	63.3933	1.69025	16.1133	20.4246	0.279713	7.74745	48.7673	2.48532	2.74428
Sbj01_T0C	F	0	1	T0	0	C	2	0.647073	2.50085	6.30374	11.4411	9.87878	24.4865	3.89243	10.5072	14.2817	22.6873	9.77718	30.5098	60.7865	223.428	34.305	8.64364	0.108186	68.5144	33.3776	42.6482	105.561	13.3648	5.24923	78.1441	12.0335	605.807	33.8261	17.4079	3.20516	8.35806	34.0563	0.168991	8.02533	82.9786	1.93356	1.31584
Sbj01_T1A	F	0	1	T1	1	A	0	0.206913	4.72189	10.3402	5.05593	9.25713	23.3697	4.02306	25.9302	13.3382	45.7624	19.5958	46.9893	53.2017	294.653	29.9947	5.78505	0.374813	53.1699	34.1201	11.3159	154.066	15.6772	10.09	87.5178	9.55841	170.552	29.5998	14.2265	1.88909	8.90429	45.8329	0.163335	89.6275	51.9803	3.13471	1.51263
Sbj01_T1B	F	0	1	T1	1	B	1	0.809134	3.14486	8.73213	7.77845	6.88439	23.9967	4.82016	23.651	9.05728	76.1209	22.8094	19.2107	42.7923	372.558	41.6916	7.75927	0.223959	87.5451	137.187	15.3951	304.768	18.8724	11.4523	98.3206	10.7224	110.074	29.7392	17.4844	3.11904	9.17705	25.9743	0.267105	29.3623	54.9851	3.67001	1.70339
Sbj01_T1C	F	0	1	T1	1	C	2	0.0830067	2.806	8.6186	16.6717	9.0313	30.4065	4.54042	12.9684	15.5439	20.6018	7.28236	41.6675	45.1526	285.705	28.8846	9.16235	0.630735	90.2979	25.5484	83.1897	130.128	8.79771	4.62379	40.8934	3.39817	141.608	28.8428	11.7172	2.17517	6.88903	39.7602	0.795341	47.3029	89.1284	2.36953	1.10899
Sbj01_T2A	F	0	1	T2	2	A	0	0.297934	4.41977	9.86801	6.72279	7.86322	18.2316	4.54878	18.1306	12.0842	34.0727	15.9822	124.95	111.534	262.539	31.3096	6.00002	13.0752	60.4824	35.4668	12.8345	170.179	17.1718	4.19028	57.0035	8.25303	80.3178	31.5583	8.94229	1.52537	10.1081	28.943	12.2793	62.6922	74.7715	3.18502	0.677957
Sbj01_T2B	F	0	1	T2	2	B	1	0.808926	3.41241	15.031	8.41521	7.30478	401.079	6.9766	35.6824	22.1054	63.4921	23.6472	139.288	101.824	334.753	40.2239	7.92016	12.9242	81.4935	106.372	19.0542	247.949	19.9667	4.07671	84.1769	8.74341	78.2173	30.5353	11.9769	12.9226	8.34193	26.2922	13.4362	22.9157	82.5617	2.53268	2.00371
Sbj01_T2C	F	0	1	T2	2	C	2	0.514422	1.80228	6.81721	13.4098	6.0799	38.549	4.00715	15.1322	10.4591	18.1083	4.17967	32.6138	54.4064	186.701	24.4669	10.0577	0.0103806	74.0373	20.8921	57.1645	100.909	11.9424	3.99588	39.2179	2.0485	98.3182	31.3797	8.64253	13.851	6.58297	24.2426	0.0409074	23.7282	73.7831	2.93748	1.04316
Sbj01_T3A	F	0	1	T3	3	A	0	0.141044	3.50662	6.84566	4.83806	6.80754	16.1442	3.97908	12.2235	12.1791	23.0161	18.1063	58.4765	83.312	180.481	32.0233	5.9181	21.4795	68.0282	31.8162	12.8247	111.853	14.0121	2.20145	53.8345	9.14422	61.3061	31.0721	6.8882	0.890759	14.2254	27.8776	8.19519	43.1968	68.8964	3.6204	1.18096
Sbj01_T3B	F	0	1	T3	3	B	1	0.547294	3.05969	9.31314	8.39269	5.54066	82.4233	5.14763	24.8757	17.8867	59.5388	27.2133	44.5219	93.3409	333.753	40.5517	7.57109	27.1284	78.1878	86.5396	29.5246	191.684	21.8799	5.59407	81.2251	12.7937	89.4359	27.9911	10.1539	18.1293	7.1921	22.2578	11.7885	16.6805	67.2537	3.05448	1.08668
Sbj01_T3C	F	0	1	T3	3	C	2	1.15687	1.87936	7.18272	13.1322	6.63987	28.8501	4.11369	12.3602	8.11216	23.8288	3.9276	32.5502	67.2883	184.623	26.5957	8.79014	0.272115	69.3403	20.5877	86.0829	81.7193	12.9121	4.63949	44.092	3.64087	117.69	28.7555	11.9559	28.5194	9.21056	16.1796	0.0504011	17.5884	64.4649	2.98177	1.04943
Sbj03_T0A	M	1	3	T0	0	A	0	1.16867	2.84689	13.0829	2.6932	3.72884	23.9748	4.51816	16.4719	15.2938	77.8712	22.2418	42.3595	71.8689	38.4965	33.9128	5.96734	0.273378	86.0389	17.6033	22.583	75.9288	39.6273	12.8787	111.997	11.0836	95.0846	29.6594	7.42097	5.85216	10.6589	11.5797	0.931886	4.26128	16.91	6.65294	1.9421
Sbj03_T0B	M	1	3	T0	0	B	1	1.63193	3.09367	15.1289	7.28853	4.66628	20.0954	7.04645	12.5067	10.4055	87.8688	24.0086	40.3929	91.692	55.2373	40.6026	6.27523	0.304591	117.971	21.2806	24.3188	103.563	44.9125	18.0583	132.435	24.4535	122.666	32.258	11.4349	4.61288	11.1325	7.8116	0.425669	3.4667	23.2367	4.18618	1.38346
Sbj03_T0C	M	1	3	T0	0	C	2	1.28399	2.41772	5.9767	5.76774	3.53448	25.8536	3.94014	32.6104	19.3281	66.9156	17.7776	43.2291	84.4031	105.691	25.258	6.07397	0.122171	55.4335	19.4279	175.294	188.608	40.9602	13.7766	92.6182	13.5228	157.666	24.1009	11.4929	1.55538	5.97413	19.2835	0.315119	4.48028	19.5084	1.75672	2.11591
Sbj03_T1A	M	1	3	T1	1	A	0	1.18889	2.59286	5.94788	7.17085	3.36173	18.6874	5.29899	14.4443	9.18595	56.0406	25.0104	39.6237	47.1954	85.817	30.6579	5.86299	0.0818401	68.7876	26.9335	38.8558	69.7486	26.0517	10.6677	94.7543	18.2906	106.147	28.2863	10.0878	9.32107	14.6088	23.0404	0.178103	17.0852	23.0373	8.72068	1.03708
Sbj03_T1B	M	1	3	T1	1	B	1	0.624182	2.53781	6.48868	7.53383	3.01248	30.5142	6.60554	21.5916	7.18281	40.8182	20.1027	33.2395	59.42	140.711	32.3814	6.41331	0.0162623	77.7497	31.8263	60.0214	90.0304	19.862	12.4666	73.6031	17.5903	99.0554	30.117	12.8508	10.0778	13.5917	23.3972	0.254879	27.1825	62.1652	5.26641	0.892413
Sbj03_T1C	M	1	3	T1	1	C	2	0.737923	3.74329	7.26643	9.74269	2.43225	27.6511	4.00662	25.5468	17.7482	41.6	19.219	17.2665	69.8436	172.29	24.2462	6.38239	0.129837	96.2679	23.4113	102.566	153.443	23.9287	11.6293	71.0029	10.4361	66.3571	28.4325	7.23164	3.30796	18.7201	26.1438	0.626742	14.9776	50.8926	1.60764	0.590385
Sbj03_T2A	M	1	3	T2	2	A	0	0.692677	3.35983	8.98398	8.6285	4.61876	23.4052	7.31783	27.3601	11.6226	49.0028	20.7903	145.594	122.955	155.962	28.6236	5.95604	10.6509	80.1849	34.3979	44.119	142.409	28.0581	9.36051	86.9641	16.3544	68.3612	29.6671	11.5988	7.44124	17.1326	42.9606	18.1502	33.7254	40.7506	8.82296	0.462391
Sbj03_T2B	M	1	3	T2	2	B	1	0.150206	1.87215	2.65303	4.631	1.233	37.8281	3.56425	17.8972	9.0503	12.5855	7.61858	51.3087	60.6592	65.0637	21.6844	5.23208	18.3496	83.6058	27.5573	42.0854	70.5694	8.11629	3.09132	33.8801	2.55658	186.512	24.8189	10.5445	22.808	6.34426	11.8952	3.98391	7.89542	39.6625	3.03668	0.391213
Sbj03_T2C	M	1	3	T2	2	C	2	0.257412	2.32958	4.82834	7.42725	1.37968	121.245	3.30748	37.0738	11.6354	41.2573	10.1347	14.2675	67.467	91.6098	19.2321	6.72854	0.303054	82.6617	17.3867	52.4449	89.5496	9.62888	4.95619	70.1669	5.59233	117.738	24.956	11.7072	17.0374	9.70825	14.0399	0.126376	8.86115	36.7059	2.74054	0.432383
Sbj03_T3A	M	1	3	T3	3	A	0	0.288756	3.13278	7.15685	5.68807	3.34888	22.1416	5.84455	23.5778	24.3242	28.7085	18.1783	122.149	103.645	139.531	29.3337	5.96199	16.1939	73.4677	23.7669	67.9783	117.927	18.7239	7.37987	61.7918	21.5681	112.193	25.7155	10.7578	2.29574	14.3163	42.7185	5.58621	49.4001	62.2078	7.89855	1.16014
Sbj03_T3B	M	1	3	T3	3	B	1	0.663317	1.82493	5.9006	6.36082	2.04605	26.7531	5.38231	13.4715	5.3156	24.7731	14.9619	23.2294	69.6307	84.6507	29.1584	6.10866	19.9259	82.9182	27.9003	64.9274	59.2384	17.1742	8.8146	47.4992	16.3584	325.892	29.1627	11.8009	52.6705	12.245	10.6674	7.52193	7.32131	37.6954	3.0928	0.0389401
Sbj03_T3C	M	1	3	T3	3	C	2	0.417672	2.68266	5.56037	7.96773	1.95381	22.2979	4.11369	18.9424	9.17119	54.0826	14.4956	15.5785	67.2085	127.36	29.4085	6.41848	0.0677274	89.2423	23.7924	70.9894	75.8394	28.157	10.162	82.5228	16.3943	221.064	25.9061	16.2067	23.4586	11.8755	17.2326	0.141801	8.09013	32.466	3.73647	0.346797
Sbj03_T4A	M	1	3	T4	4	A	0	0.05268	3.77727	5.3886	5.5064	2.15346	22.4455	5.31839	20.4782	27.2507	30.1453	19.7028	35.259	69.0556	68.2859	24.5143	6.17968	9.68284	98.7927	33.7546	88.38	77.1483	11.6328	0.482313	41.0367	11.058	188.163	26.2831	11.9214	9.37226	18.1298	25.5653	0.867099	34.9053	57.6222	4.35326	2.76176
Sbj03_T4B	M	1	3	T4	4	B	1	0.76348	2.90449	10.1836	5.22767	2.60964	26.1084	6.79793	10.161	19.4368	14.0564	13.6436	24.382	81.7191	117.367	31.4517	4.9208	11.5911	62.8786	27.0293	92.3673	82.6076	2.09299	2.24151	32.0582	13.4312	334.059	27.0689	9.68953	25.4601	11.9183	18.9047	0.131875	0.280223	33.7411	2.10803	2.23646
Sbj03_T4C	M	1	3	T4	4	C	2	0.903786	3.13705	7.89401	7.4411	2.55913	21.5224	5.00808	13.8967	24.9072	41.4977	19.131	14.9994	72.5581	160.737	28.0795	5.32507	0.520844	72.2195	25.151	97.4955	100.436	24.4644	4.75415	78.6544	11.6861	253.381	26.1351	14.7002	9.97077	18.7418	21.1296	0.714943	5.92477	27.1793	2.3553	2.34327
Sbj04_T0A	M	1	4	T0	0	A	0	0.974951	2.49458	6.83084	9.11819	4.24788	27.9334	2.88873	43.7946	8.54259	27.5208	4.89129	34.1722	73.4819	298.24	26.6341	4.41346	0.0371941	73.7162	41.2133	68.2868	165.057	14.3454	11.6431	45.1487	11.8012	132.106	22.7257	4.54063	1.49619	6.40448	29.1348	0.125199	21.3064	51.0851	2.24788	2.42287
Sbj04_T0B	M	1	4	T0	0	B	1	0.558333	1.46798	3.29662	5.23512	2.32878	14.8192	3.08141	19.4971	7.66888	20.9756	3.10534	23.7875	49.399	153.539	27.0564	4.90718	0.162862	74.3618	8.57999	1.19909	109.755	9.44897	7.52978	38.2421	8.97622	240.57	23.8083	4.86187	0.0810386	4.5578	14.5114	0.248421	24.2386	72.2664	1.49253	1.45086
Sbj04_T0C	M	1	4	T0	0	C	2	0.632437	3.1628	5.67164	8.10223	4.49129	19.9414	3.63212	26.5078	5.86217	27.5127	3.69899	37.7662	65.1722	199.557	32.7424	4.66423	0.24176	83.0374	6.7067	35.7772	146.794	15.5722	14.2342	48.7387	10.4489	321.099	27.7257	4.1382	5.5356	9.27345	18.5387	0.764372	13.0288	70.6198	3.35173	2.39209
Sbj04_T1A	M	1	4	T1	1	A	0	0.672024	2.57236	6.07345	7.13659	4.3372	29.3831	3.63345	40.5414	8.73665	32.0574	5.09182	32.5489	69.2883	269.565	31.1433	5.10399	1.54148	56.3287	40.5548	98.0447	134.969	9.40922	9.43013	52.2474	7.09388	256.905	27.4216	5.88494	1.85231	7.32185	38.1473	0.176626	46.7424	46.0511	2.47792	1.45985
Sbj04_T1B	M	1	4	T1	1	B	1	0.999281	2.37937	5.76179	7.73069	3.50453	20.8771	5.25093	29.771	8.47907	30.9096	2.814	35.1562	94.3479	357.437	23.7578	5.14955	0.072806	61.8794	22.7042	39.9926	197.675	12.341	13.5331	44.4317	8.63849	445.266	28.0531	3.66096	8.52827	6.04263	18.9623	0.183222	77.8315	102.056	2.61713	0.60503
Sbj04_T1C	M	1	4	T1	1	C	2	0.891874	2.51004	6.07052	7.3637	3.73949	24.3283	4.97181	29.8236	6.48165	22.6753	4.74477	31.0609	76.2526	259.187	31.9593	4.57021	0.278909	48.6646	11.444	59.831	183.029	12.2474	12.9053	40.3172	11.7733	218.497	27.6916	4.51204	6.18064	9.99961	19.3797	0.334253	57.1494	74.2193	4.40553	0.343244
Sbj04_T2A	M	1	4	T2	2	A	0	0.754529	3.31166	12.1313	8.34851	5.20151	48.3611	5.99856	60.6516	29.5849	31.3049	1.89496	282.638	102.62	333.45	34.9143	4.11892	16.9735	70.4887	30.2673	117.37	228.763	9.78754	7.60773	57.9154	3.36424	385.409	26.3284	4.99351	0.908922	5.83502	84.8229	6.04648	53.8769	64.9218	2.13147	3.55851
Sbj04_T2B	M	1	4	T2	2	B	1	0.737391	1.96759	7.26294	6.91937	2.59071	623.713	5.74303	46.599	16.8643	21.4097	2.79392	236.223	152.212	225.156	27.0643	5.72881	34.4229	62.1096	26.1928	42.7045	112.725	19.188	9.82642	69.4009	18.2447	1098.96	29.2786	10.1298	36.1197	4.94501	17.2578	18.6395	30.2975	91.8139	1.22426	0.578814
Sbj04_T2C	M	1	4	T2	2	C	2	0.684137	2.61096	7.8852	5.81721	2.93771	1074.39	6.67015	37.2996	11.704	19.1085	3.73794	25.3341	84.7274	226.054	31.7322	5.29493	1.34523	69.398	28.2656	64.3284	117.364	8.94836	11.081	32.7651	9.62512	359.819	26.3688	4.43049	17.8408	9.69803	14.2125	0.0907244	26.8956	73.7242	2.69337	0.268409
Sbj04_T3A	M	1	4	T3	3	A	0	1.00945	1.9899	4.88324	8.54567	2.56644	21.3027	3.50455	32.568	6.61185	32.0627	4.22976	94.3423	103.887	235.849	30.5287	5.35891	27.1973	68.2329	37.3035	65.4446	130.856	12.6982	7.8658	51.8119	7.9376	198.143	27.087	3.98381	3.65511	12.4497	20.1246	6.62465	49.2787	74.9629	3.40318	0.476126
Sbj04_T3B	M	1	4	T3	3	B	1	0.890946	2.64291	4.28283	5.7725	1.26996	39.2436	3.60323	18.8534	6.15763	10.3655	3.62244	31.8927	111.232	231.822	34.0914	4.66611	25.5983	74.4441	14.3612	33.0587	57.9996	16.5034	11.8775	75.7649	20.3732	777.366	25.4813	6.34488	42.1439	8.00127	11.5698	18.3589	25.2908	70.031	1.88207	0.259197
Sbj04_T3C	M	1	4	T3	3	C	2	0.606991	4.04408	8.38518	9.18699	2.85305	902.479	5.79579	35.3625	10.8329	9.83065	3.75289	23.5863	79.6059	219.521	33.6236	5.10185	0.427012	103.903	26.7748	59.0149	104.403	6.408	9.23963	33.7239	13.0096	400.743	26.9132	4.28564	32.3014	9.95406	14.1235	0.205992	25.5388	72.1576	3.6987	0.408162
Sbj04_T4A	M	1	4	T4	4	A	0	0.833379	3.49898	4.6871	7.54573	2.28079	19.9993	3.31883	27.4808	6.11195	29.8247	3.95521	67.6646	101.664	240.661	27.2694	5.56944	22.552	56.8414	36.8684	67.7224	119.304	12.261	8.51688	49.4179	7.59233	241.001	25.2305	3.88723	4.58349	8.70791	17.5437	8.56957	43.6144	75.4212	3.29285	0.557247
Sbj04_T4B	M	1	4	T4	4	B	1	0.486123	2.60925	5.13461	5.45398	2.58997	29.2663	4.46521	13.6442	14.6505	16.8049	3.11262	35.8946	115.459	270.231	34.2224	4.82743	18.2624	77.1995	17.479	51.5896	100.958	15.6925	9.21576	63.5949	34.0465	604.411	30.1762	6.32861	27.0382	6.91368	16.3713	3.33108	22.1313	72.2898	1.63254	0.0308097
Sbj04_T4C	M	1	4	T4	4	C	2	1.18121	2.44829	7.91168	5.70275	3.35286	55.3583	5.56547	12.1939	7.22749	20.584	4.65136	30.8963	62.3277	298.806	30.2538	4.82708	0.267378	90.9243	25.661	55.6683	98.2507	9.07482	8.41045	39.1779	15.644	413.509	32.4127	3.82034	22.2282	10.076	10.7	0.312621	17.9209	58.6896	1.73642	0.772904
Sbj07_T0A	F	0	7	T0	0	A	0	1.14622	2.92805	9.06384	6.97386	6.51943	21.1496	2.16779	20.0686	7.47907	90.3749	62.0535	31.0694	45.9638	314.989	28.5612	4.40449	0.24619	82.1149	28.2813	46.9174	66.0877	20.8344	9.85591	111.378	9.90493	281.875	28.4876	6.19158	2.65364	5.72764	17.2679	0.128495	1.1756	13.7556	2.23774	3.18928
Sbj07_T0B	F	0	7	T0	0	B	1	1.14744	3.3297	13.7804	11.0856	8.71246	36.9994	2.7462	43.1573	9.22584	84.9834	49.2409	25.985	85.2596	480.841	26.3086	5.51371	0.041529	80.6911	10.987	33.8946	173.957	20.4467	16.0406	99.6843	17.1593	147.807	28.0666	6.1523	1.91778	4.58054	29.8999	0.146338	4.27087	27.7904	1.73694	2.36362
Sbj07_T0C	F	0	7	T0	0	C	2	0.932855	2.96123	8.94481	6.6575	7.45617	20.777	3.32589	19.1284	8.5174	81.5477	57.5264	16.0797	53.9854	357.402	34.8717	4.74201	0.165412	93.613	31.4096	39.5316	72.8547	15.7227	6.99816	108.502	13.4923	107.683	30.8008	9.59431	3.87404	8.28693	16.382	0.0228864	1.81145	20.4751	3.11981	1.2628
Sbj07_T1A	F	0	7	T1	1	A	0	0.86074	3.75492	14.4907	7.74168	8.73678	40.6221	4.02164	32.8134	10.7373	100.729	75.9	15.8422	54.79	427.229	32.4783	4.33119	0.119811	67.2847	37.4551	126.172	89.8459	21.9597	10.4292	143.935	24.7185	368.513	30.951	7.18914	5.20855	8.87278	32.5569	0.0724199	0.899941	11.5916	4.18198	1.16757
Sbj07_T1B	F	0	7	T1	1	B	1	1.21662	3.41744	18.0776	10.1943	7.58095	59.3453	3.51784	52.4859	7.35139	95.609	66.0673	15.6943	94.9917	507.073	37.007	4.44651	0.0342543	91.2498	32.9096	61.6628	147.255	18.6164	11.2293	122.879	26.6923	418.013	34.3381	7.64181	7.73926	6.45818	35.5234	0.0455448	3.26175	19.5183	2.78975	1.18669
Sbj07_T1C	F	0	7	T1	1	C	2	0.953056	3.83807	12.5658	6.66305	9.11415	25.2959	5.52611	20.5218	9.49259	101.573	75.1048	16.5456	62.6258	459.612	34.8735	4.13057	0.00550687	81.5226	48.4078	60.8028	92.4978	16.2896	8.03292	141.876	23.6268	373.229	41.4029	7.41828	5.94172	10.6689	20.4876	0.0170196	1.3003	11.4359	3.49003	0.768628
Sbj07_T2A	F	0	7	T2	2	A	0	1.40287	5.11429	16.1311	6.609	7.97185	51.3287	5.68553	25.6579	18.647	115.851	91.8864	80.2243	101.863	478.629	35.9423	5.64598	10.2664	75.8563	36.5669	106.311	81.1974	24.975	5.11961	159.981	22.9266	284.065	34.2175	6.49835	4.91291	11.5804	30.8148	5.85367	0.608781	9.15997	5.36639	0.690794
Sbj07_T2B	F	0	7	T2	2	B	1	1.73288	3.17699	10.0306	6.73948	3.87269	63.7379	3.43876	40.6702	7.60057	93.8876	64.7885	39.7715	110.932	499.715	24.4839	5.7477	14.818	74.9661	23.8216	43.4435	97.6976	15.804	6.19122	131.041	30.2223	482.128	33.0534	10.3558	33.3144	7.74914	18.218	8.29636	1.78587	10.0958	3.64488	0.715334
Sbj07_T2C	F	0	7	T2	2	C	2	0.417262	4.19833	6.75008	3.71879	4.34857	51.2875	3.77011	36.384	20.305	84.9839	63.5736	16.9109	79.3012	340.719	26.1079	5.18053	0.197637	73.7398	45.3505	78.3413	53.4799	6.95936	1.93143	140.827	16.7233	266.536	33.0936	7.68589	27.1249	9.25899	23.173	0.0508527	1.0263	6.07361	4.1206	0.577802
Sbj07_T3A	F	0	7	T3	3	A	0	0.837734	5.63063	15.9336	7.05082	8.79087	44.5827	5.53528	24.7559	25.1081	116.743	89.4301	133.062	144.426	525.299	35.4574	5.42009	26.8772	74.4898	41.1059	154.667	105.814	27.7984	5.23969	163.951	20.3358	232.223	39.4929	4.91594	3.0202	14.1204	41.9942	14.5007	0.201008	10.2514	4.52466	0.404703
Sbj07_T3B	F	0	7	T3	3	B	1	0.893083	5.02795	17.8413	8.04301	5.04017	91.9904	3.51517	56.187	34.6891	86.3008	59.8554	54.5857	137.24	565.33	28.8771	4.35109	25.9459	67.9464	51.275	95.5854	130.067	34.9303	9.21917	137.272	23.732	533.996	34.1146	10.7388	96.5694	7.21784	34.8619	8.67043	2.42909	10.067	2.57662	1.14242
Sbj07_T3C	F	0	7	T3	3	C	2	0.804301	2.7742	9.45298	5.74817	6.69128	36.0971	3.53816	29.7091	13.3375	107.894	71.7971	13.9127	67.426	350.039	28.5962	4.97387	0.151419	83.4955	43.9996	92.3693	48.2783	25.5275	6.64949	157.83	22.3195	355.298	33.6271	8.18809	64.184	9.37093	18.8227	0.0696671	0.34512	4.89908	3.88006	0.513348
Sbj07_T4A	F	0	7	T4	4	A	0	1.00599	3.64877	14.1207	5.66852	7.45628	36.0611	4.4791	22.3053	10.1417	116.746	100.524	20.643	96.9902	452.581	38.9233	4.56232	28.8855	69.2952	47.0198	119.848	95.0097	23.2501	11.5327	162.154	32.3383	196.937	35.2946	5.1957	4.93266	15.1802	22.3916	9.02596	0.105143	10.0773	5.10309	1.27539
Sbj07_T4B	F	0	7	T4	4	B	1	0.296059	5.21878	14.5101	8.02523	5.45928	83.3586	3.99908	59.5343	22.435	74.2943	64.6547	27.0199	150.494	742.715	33.8949	4.87608	29.1732	57.8712	49.596	150.497	176.908	33.3807	21.0985	125.195	28.9691	399.555	33.5629	13.7854	8.09942	6.56628	40.2138	8.60466	5.14967	13.1967	1.1907	2.68093
Sbj07_T4C	F	0	7	T4	4	C	2	0.261144	5.25735	15.818	4.23839	9.86409	41.66	6.13173	43.4803	25.6329	86.7924	67.5924	10.3086	95.5959	672.269	153.449	6.04541	1.02143	85.0457	56.0122	97.8961	103.145	37.764	15.467	140.962	18.6792	263.284	36.6788	8.31686	10.2924	11.6686	35.879	0.209737	1.0282	6.29521	1.60731	0.682942
Sbj08_T0A	F	0	8	T0	0	A	0	0.680985	2.38277	4.78159	5.76839	4.77168	11.2754	3.1042	9.75535	12.3262	163.824	82.236	28.5723	32.2359	66.3092	30.2933	9.37352	0.102011	78.9908	39.3298	19.4479	30.7412	19.5159	4.75733	266.001	64.9067	1007	31.2994	11.1983	4.43021	5.54321	13.4326	0.0222365	13.2361	51.1626	2.05196	1.89484
Sbj08_T0B	F	0	8	T0	0	B	1	0.380726	4.6488	6.52528	5.56442	5.17738	15.5225	3.58084	7.92638	10.3029	109.254	55.9376	18.0438	35.3289	104.283	32.4699	47.4009	0.419993	83.805	40.2122	49.4536	51.4736	14.8464	6.41771	148.444	50.7733	209.255	35.6137	5.17167	2.63175	5.96942	10.1681	0.0423034	4.99794	20.902	1.66139	1.22731
Sbj08_T0C	F	0	8	T0	0	C	2	1.23056	2.67301	4.24571	7.61356	4.09024	20.5297	3.79142	14.0395	22.5522	57.4148	12.6675	32.4397	60.7436	252.404	40.3022	6.42263	0.214328	113.886	23.7001	31.5009	76.2538	28.8493	4.38541	99.8157	43.8194	447.937	34.2144	4.20016	8.37327	2.16431	18.1503	0.000288198	7.21783	30.0331	2.78697	0.906976
Sbj08_T1A	F	0	8	T1	1	A	0	0.512946	2.41915	6.13546	7.35146	5.72938	14.6407	5.23035	12.1957	8.68073	187.31	76.1103	25.6653	34.9594	154.325	28.4708	8.51574	0.0199448	47.1358	28.5329	52.1232	74.6625	26.0224	6.9229	268.185	69.7079	738.636	32.8831	9.93753	5.52655	5.60428	14.511	0.23291	36.093	49.3175	2.14045	0.527753
Sbj08_T1B	F	0	8	T1	1	B	1	0.325574	3.0661	6.48485	5.04883	4.25111	24.7212	5.00419	16.0154	11.9388	88.8522	50.7043	34.9688	57.0049	223.089	29.2763	36.2598	0.153166	79.2839	46.5724	120.466	71.1747	17.1366	7.58174	125.81	31.984	162.839	34.3802	6.2418	3.57955	7.33275	20.9829	0.0444537	35.9503	36.1573	0.780462	1.8574
Sbj08_T1C	F	0	8	T1	1	C	2	0.293092	1.80991	4.62209	7.75453	5.74713	29.0825	4.91644	19.6819	18.2134	59.7297	15.1453	33.827	62.5644	322.734	31.211	7.46767	0.107278	77.0946	41.2294	75.7249	137.204	27.0808	9.59109	98.5188	45.0976	234.614	33.7758	3.60696	4.12786	11.6328	24.5203	0.207578	28.3358	33.2564	2.29552	0.727888
Sbj08_T2A	F	0	8	T2	2	A	0	0.15372	3.9106	11.1104	6.67144	6.16075	37.3679	8.74944	15.8076	25.6787	148.323	67.4834	232.664	106.098	252.574	28.9102	8.94229	12.25	72.0482	34.7263	75.0661	92.6252	26.7945	3.18946	217.023	48.4814	450.958	34.2208	7.50574	3.16165	5.70469	26.0367	9.72619	37.1113	64.4831	2.49037	0.470987
Sbj08_T2B	F	0	8	T2	2	B	1	0.580385	3.80423	7.79155	5.66969	4.6447	64.4342	6.01	17.6614	13.5591	71.7472	37.1893	218.603	93.5617	222.589	24.7037	35.6483	17.8262	90.9391	31.3563	81.9403	74.6495	19.0197	5.28544	103.698	23.9263	145.636	32.249	4.31034	12.6598	6.59755	20.2609	5.88528	20.3774	38.3189	0.699582	3.36977
Sbj08_T2C	F	0	8	T2	2	C	2	0.709999	2.73422	4.88734	6.96035	3.05645	34.9136	5.00168	21.6012	12.735	80.0871	19.0128	46.3029	73.6513	252.509	29.0691	7.00136	0.717288	82.2306	30.8058	59.5247	96.7266	21.9489	5.71023	117.972	39.4209	113.794	29.1676	4.25781	4.42191	8.49179	20.0074	0.011292	30.8181	47.9517	2.68748	0.662986
Sbj08_T3A	F	0	8	T3	3	A	0	0.397586	4.39534	9.20616	6.98292	5.63271	32.1673	7.23862	16.069	21.6497	137.636	61.4068	227.316	83.9656	179.905	31.3608	8.20526	25.6521	41.9941	35.2417	87.8611	108.776	24.1008	5.02367	196.645	45.0322	357.991	30.1367	7.08363	2.58147	7.38618	22.8702	6.77937	21.6621	59.9203	1.30386	0.513222
Sbj08_T3B	F	0	8	T3	3	B	1	0.516156	3.81157	7.54693	7.24047	4.24209	27.4707	5.45717	14.6529	6.43151	76.3922	34.7708	225.936	95.2147	151.333	32.0565	32.2257	31.3444	70.085	46.1994	123.118	72.0111	25.655	5.1725	106.255	31.9992	299.589	30.7321	7.66127	13.5775	8.46643	12.7102	9.86138	14.2705	29.3629	1.38382	3.07267
Sbj08_T3C	F	0	8	T3	3	C	2	0.623997	2.35596	4.2658	6.72436	4.73495	35.17	4.52878	17.9404	12.2715	106.965	28.9392	45.4347	64.0465	247.464	31.3838	7.52442	0.0236568	80.3203	44.278	81.385	104.511	26.6363	5.82378	144.746	50.6613	228.885	30.7409	5.74864	5.98459	9.98965	16.7646	0.113493	18.319	37.0571	1.5065	1.08184
Sbj08_T4A	F	0	8	T4	4	A	0	0.186612	3.24033	10.903	6.27956	6.90829	33.0105	6.05572	23.7348	15.0818	149.731	65	71.9665	94.031	230.626	36.2352	7.79069	17.4702	76.3017	44.7802	128.856	149.576	26.3618	8.66504	201.321	53.5049	411.45	29.496	7.01492	3.87007	6.85482	41.2406	5.17721	29.8808	50.2926	1.40126	1.96598
Sbj08_T4B	F	0	8	T4	4	B	1	0.105454	4.28656	7.91113	5.50622	4.0297	70.6832	4.43396	16.9255	16.6315	68.269	31.1	126.808	77.2212	157.366	29.11	31.0987	24.7732	40.6651	37.788	161.685	66.7682	33.1831	5.4304	105.376	22.8939	335.205	29.864	8.97571	4.71672	5.32257	25.8361	3.96346	8.01924	26.0875	0.670293	1.28409
Sbj08_T4C	F	0	8	T4	4	C	2	0.161487	2.61795	6.03344	7.57475	6.04854	38.5649	5.06952	16.1983	16.4323	110.612	31.8644	48.1318	85.8269	327.049	31.7936	7.61154	0.409514	80.1739	45.4685	84.8434	135.149	32.4055	9.49358	150.617	52.9361	294.471	34.2025	7.14703	4.95685	9.16698	24.224	0.136125	14.9457	34.5222	1.27834	1.55994
Sbj09_T0A	F	0	9	T0	0	A	0	0.944486	4.18856	4.52562	6.63676	3.25346	21.1867	4.71462	22.3188	5.85762	62.7121	26.8968	29.5835	57.7808	277.492	27.2033	6.90165	0.0257509	76.1062	11.1019	24.2622	91.1251	15.9199	8.63573	73.695	14.9038	304.593	30.1799	7.25644	3.04453	10.353	35.3647	0.154741	3.5563	31.8725	3.12297	2.48046
Sbj09_T0B	F	0	9	T0	0	B	1	0.619388	2.57163	2.82905	6.8206	3.87015	17.9764	3.17128	14.6983	6.64654	41.7451	19.3464	29.586	40.9851	151.454	22.782	7.43092	0.0713305	77.6208	24.2503	101.947	72.33	10.8143	6.26463	65.1444	10.9092	292.726	24.4124	5.67598	2.7787	13.752	22.1887	0.0185274	6.08155	35.305	3.22948	0.565608
Sbj09_T0C	F	0	9	T0	0	C	2	0.305602	3.01629	3.35752	5.96059	3.38625	13.4905	3.32184	16.1097	6.33491	39.3942	13.9246	29.0711	53.5208	145.146	93.8679	6.21882	0.0283514	82.127	1081.68	36.3442	46.9015	13.3889	6.95689	76.5146	19.9494	320.232	30.3415	12.8498	2.83601	9.4995	33.547	0.137109	4.10253	42.5355	5.33268	1.1662
Sbj09_T1A	F	0	9	T1	1	A	0	0.310162	3.75148	5.01998	5.67777	4.2656	25.2249	5.68734	28.9013	12.1186	42.9221	16.4016	32.5881	76.1372	414.831	29.5621	5.65501	0.0718563	55.361	19.4724	28.6301	140.884	12.5763	9.68059	60.7852	11.0723	240.438	27.7464	6.20171	3.76872	8.31185	57.9111	0.0221666	46.907	41.2069	2.46405	1.00156
Sbj09_T1B	F	0	9	T1	1	B	1	0.915547	3.01142	4.5598	8.36667	4.39591	19.3621	4.83102	21.0006	5.82497	32.0156	13.0804	20.6879	53.24	295.85	22.0463	7.81577	0.179402	63.9875	28.0124	78.3994	121.857	9.27873	7.27177	50.2736	8.83999	247.911	26.3266	3.71949	3.05788	10.0522	25.1214	0.150237	3.99453	21.8002	2.65928	2.21847
Sbj09_T1C	F	0	9	T1	1	C	2	0.974179	2.80608	3.81251	4.09764	3.39032	16.624	4.29118	19.7257	4.79221	36.2303	12.386	28.8577	55.5388	209.548	51.5309	6.212	0.160844	63.7593	212.702	55.5252	69.6008	10.6041	7.47877	66.0967	10.0776	271.232	27.3257	8.11958	5.61952	7.5464	15.8173	0.117955	27.1527	37.8992	3.38986	0.423903
Sbj09_T2A	F	0	9	T2	2	A	0	0.141357	5.20071	9.15198	5.89904	5.0944	35.4777	9.6126	29.7695	19.6855	24.7287	13.2911	192.754	175.215	521.669	28.0602	5.35843	12.0748	69.3754	17.6577	21.6417	187.446	16.7706	4.04132	40.8257	6.43407	136.802	28.0666	3.93336	3.08225	8.17259	58.1739	12.939	25.6557	51.0042	2.8113	1.54803
Sbj09_T2B	F	0	9	T2	2	B	1	0.580716	3.37026	4.65927	5.0753	2.01589	84.902	4.05035	27.9829	7.53762	28.7669	9.08761	184.019	97.131	139.962	23.9464	7.67874	23.2005	87.0436	14.7753	21.99	83.0863	9.56733	5.14919	40.9899	9.89529	114.65	24.3346	2.24874	13.7349	7.94621	16.1121	7.73549	3.09353	14.7455	2.44059	0.882695
Sbj09_T2C	F	0	9	T2	2	C	2	0.694055	2.1244	3.64021	4.39944	1.70835	25.4708	3.76837	19.2252	6.37503	32.0446	10.3133	19.9749	61.9542	175.647	40.6898	6.10668	0.124509	64.1484	103.124	45.8228	51.8511	8.88948	4.14293	61.2511	8.33093	248.352	25.2605	5.42355	10.0638	7.18353	13.6443	0.0135107	12.1499	35.4848	2.5663	0.39068
Sbj09_T3A	F	0	9	T3	3	A	0	0.939752	3.65944	4.79909	5.74859	3.3892	22.3644	5.29818	21.9446	11.663	26.8691	10.7219	54.9792	113.493	392.253	35.0267	4.80988	22.8273	97.5322	23.3469	36.5605	161.56	15.6416	6.6383	39.5698	11.8918	107.705	24.8123	2.80027	2.00305	8.66364	90.1879	10.0005	14.1065	45.7447	3.057	0.557953
Sbj09_T3B	F	0	9	T3	3	B	1	0.714069	3.06524	3.99832	6.48467	2.79226	42.8125	4.32119	27.4212	8.98634	36.1839	9.8819	66.0241	85.1637	218.702	23.9918	7.34392	23.5636	77.5753	21.0247	47.6482	127.089	13.3124	8.99195	47.224	7.55352	110.359	25.6657	5.04343	5.47791	12.1571	36.3904	5.55453	1.61089	12.7094	2.2586	1.4835
Sbj09_T3C	F	0	9	T3	3	C	2	0.867576	2.77676	4.97418	4.43621	2.9717	15.7262	4.02589	13.9505	5.85417	43.9347	11.7861	19.8575	45.5674	191.943	38.0698	6.64739	0.0574825	46.8604	72.4047	54.406	65.6638	16.8024	7.77962	67.5806	14.9151	291.272	26.343	6.04234	11.5415	8.91036	15.2052	0.198929	7.71838	26.1528	1.94833	0.680038
Sbj09_T4A	F	0	9	T4	4	A	0	1.18341	4.52141	5.27133	4.91564	4.07511	33.5599	4.99923	35.4571	13.1496	27.5375	9.0426	18.0848	112.507	412.078	36.8045	4.71388	15.9691	56.6934	20.2916	57.5028	215.799	12.1132	10.2863	42.0026	12.5728	179.624	25.4914	3.73277	1.78606	13.0698	98.0142	2.00782	22.0325	31.9664	1.8628	0.15627
Sbj09_T4B	F	0	9	T4	4	B	1	0.886543	4.15241	5.773	7.25892	4.83554	34.1926	5.54534	28.4547	11.5739	46.0896	13.7247	32.9451	116.179	337.752	27.4188	7.30932	18.7717	101.984	23.5082	70.5092	171.61	19.7949	12.9859	51.8581	10.9677	84.5166	26.4476	4.01531	1.81445	10.2875	79.1987	3.63486	1.66948	11.9471	1.58898	1.42349
Sbj09_T4C	F	0	9	T4	4	C	2	0.778526	3.13757	4.94697	5.23716	3.5119	17.8274	5.55702	16.5582	8.70902	39.3576	11.6871	19.7779	67.6841	313.493	41.2576	7.3845	0.245472	70.674	62.9052	62.2785	90.8447	23.741	9.93417	68.5873	9.27643	284.408	28.6475	7.02462	2.74001	7.53473	27.6511	0.00141689	5.68892	22.198	1.70082	1.41634
Sbj10_T0A	F	0	10	T0	0	A	0	0.43618	2.36632	9.49244	8.79266	5.42141	29.3432	3.41359	29.345	79.8137	87.8276	40.9298	20.4808	38.7762	249.631	24.5105	7.42584	0.282757	83.6934	12.2994	81.7203	117.339	15.1494	10.8437	119.597	23.6921	614.558	27.122	6.00801	3.90481	16.6208	3.44099	0.191386	0.72554	12.4802	6.10786	0.739081
Sbj10_T0B	F	0	10	T0	0	B	1	0.0511253	2.24091	6.26983	6.07063	3.36466	19.7546	2.70317	18.265	103.6	130.038	89.6145	18.4088	27.6812	173.375	28.9986	23.5072	0.340598	93.9746	28.6444	25.9966	48.2866	17.1073	6.01261	169.065	33.905	168.014	24.1655	6.00922	2.84754	11.1553	5.34111	0.0601455	0.0263179	6.62681	4.97221	0.36323
Sbj10_T0C	F	0	10	T0	0	C	2	0.153604	2.40903	7.14695	6.50138	3.47598	20.7361	3.0674	19.2656	112.128	72.4389	47.2735	19.2558	37.3458	280.582	30.1105	13.7336	0.0726042	79.8309	17.8147	26.9432	79.4155	10.7108	9.9886	111.829	26.2304	248.569	42.9324	9.45509	4.95935	15.9503	6.4841	0.186169	1.3581	15.7914	4.47097	0.522609
Sbj10_T1A	F	0	10	T1	1	A	0	0.838535	4.49016	9.63658	7.2604	3.79808	47.7361	2.74036	30.7325	27.0341	129.332	43.0032	17.8613	62.5647	273.136	20.7348	8.56163	0.123526	61.2331	18.2109	50.79	78.4604	17.7091	12.3606	169.107	35.221	345.486	29.6318	7.18499	7.73155	24.2809	1.84684	0.0209496	0.255472	6.08471	6.91082	1.09775
Sbj10_T1B	F	0	10	T1	1	B	1	0.77475	2.76	8.08685	6.20384	2.74889	20.5076	2.24392	21.4485	16.1115	152.897	99.6774	35.5982	38.6045	160.109	23.4193	20.8106	0.0447226	51.4947	41.1663	24.9446	40.9781	15.4193	10.3323	198.116	45.1876	171.588	24.4199	6.56295	21.0756	10.746	4.60816	0.13666	0.00699446	6.1665	4.20429	0.604259
Sbj10_T1C	F	0	10	T1	1	C	2	0.657387	2.59831	9.59159	6.67308	2.75486	26.1903	3.1887	33.0411	12.3529	69.9711	47.0823	28.213	63.5807	343.376	26.9097	14.0645	0.0403425	71.4702	31.3462	56.6173	65.9885	11.633	10.9862	98.432	17.9145	207.657	29.673	6.56808	57.1371	14.1106	11.5012	0.0753047	0.683701	4.46373	2.80259	1.92681
Sbj10_T2A	F	0	10	T2	2	A	0	0.866817	4.20377	8.95624	6.14497	3.00323	44.186	3.26668	24.5538	12.5283	124.016	34.5926	46.0064	89.3565	209.144	26.8597	7.97746	10.0282	65.3661	28.8851	90.8028	46.0567	24.0225	9.99656	162.473	32.9353	198.022	25.5611	5.9208	2.18532	19.8896	14.6364	12.6312	0.123126	7.61287	6.16181	1.08232
Sbj10_T2B	F	0	10	T2	2	B	1	1.06695	4.33703	24.0514	9.37172	5.61938	31.1576	4.29264	38.8398	11.2043	150.555	92.3638	70.4344	88.9011	359.949	26.888	34.4046	15.4309	40.9221	50.389	35.5546	90.1026	23.5258	13.63	189.37	41.7685	98.6389	26.4635	6.00748	2.52058	12.5364	21.9369	13.1858	10.6575	8.62857	3.03974	0.606264
Sbj10_T2C	F	0	10	T2	2	C	2	0.768053	3.50165	12.3453	6.9748	4.90787	34.3245	3.84283	34.4094	12.8619	78.8618	43.8603	25.4279	63.1106	381.887	28.104	13.4823	0.698851	77.6056	31.8996	104.719	78.8794	17.9328	14.4094	106.101	16.5225	215.761	33.9329	7.14932	21.2207	20.4232	23.7075	2.54622	0.124713	3.55484	4.49709	1.96631
Sbj10_T3A	F	0	10	T3	3	A	0	0.0998289	2.84175	7.80927	4.17278	2.95562	28.6745	3.6657	17.7132	23.5045	88.8061	35.2042	47.1518	86.3611	255.611	-5.42751	7.4814	11.4748	67.9791	27.5659	118.36	42.6194	19.1802	2.635	143.946	26.7268	137.024	23.9031	2.09423	0.739971	20.1901	25.8956	8.7067	0.483168	11.2599	4.85957	0.0483531
Sbj10_T3B	F	0	10	T3	3	B	1	0.134546	2.50051	7.48029	6.96342	3.22041	20.9954	2.23401	19.1627	9.22615	156.111	106.124	45.4452	46.0725	123.81	33.8695	46.9875	23.0062	73.1822	49.1211	21.0626	29.2993	20.511	13.5228	203.666	51.2502	141.336	32.178	6.67941	8.20604	1.79975	9.44094	13.7007	12.584	12.933	3.15403	0.567827
Sbj10_T3C	F	0	10	T3	3	C	2	1.22394	1.85351	4.95612	6.02187	2.70312	15.5215	1.6172	11.4674	9.03725	90.9874	48.5522	27.5717	28.2882	126.292	24.5463	13.1607	0.173065	47.5004	25.1613	26.177	24.7229	14.9741	9.38508	123.093	30.4402	261.545	25.4898	8.82343	19.0953	11.8514	5.66958	0.0217608	0.461709	3.29954	2.83367	0.748163
Sbj10_T4A	F	0	10	T4	4	A	0	0.842316	0.963995	7.81271	6.53095	3.20455	23.2274	3.84489	10.0725	19.8808	77.3128	42.9042	37.5168	44.4103	250.252	32.0709	11.4538	20.2609	100.539	24.9135	114.182	45.8898	19.3646	6.23498	145.277	27.3274	114.88	33.7287	0.8612	3.18428	23.8538	29.7494	6.72548	10.6576	9.23634	5.95671	2.60518
Sbj10_T4B	F	0	10	T4	4	B	1	0.0794678	2.47001	10.8843	5.69954	3.65672	26.0268	3.50775	21.6648	25.6385	121.11	99.938	29.5549	81.2046	237.072	31.1686	46.48	15.0981	78.5606	54.1093	67.9682	39.7518	23.6807	5.51538	182.459	45.808	172.803	25.576	7.23516	3.12536	14.8232	35.4365	4.70735	7.06287	17.5006	2.67494	0.332043
Sbj10_T4C	F	0	10	T4	4	C	2	0.639984	2.20213	6.85081	6.50616	2.80054	19.9863	2.94502	13.4146	14.4042	80.6932	42.9475	22.2358	32.9052	208.756	27.2829	12.3176	0.846593	51.8046	25.2698	64.1901	27.2777	14.9392	7.25378	117.584	18.9387	236.529	28.3352	7.48588	10.0223	14.8085	19.5251	0.236276	0.156443	3.35392	2.62378	1.08683
